# Supplementary material for: The prognostic value of lactate dehydrogenase levels in colorectal cancer: a meta-analysis
Source: BMC Cancer. 2016 Mar 25;16:249. doi: 10.1186/s12885-016-2276-3 (PMC4807548; doi:10.1186/s12885-016-2276-3)
Supplement: Additional file 2: — Assessment of risk of bias. (XLSX 11 kb) [file 12885_2016_2276_MOESM2_ESM.xlsx]

## Sheet: Bias
The prognostic value of lactate dehydrogenase levels in colorectal cancer: A meta-analysis
Supplement Data 2
Assessment of risk of bias
	Were adequate eligibility criteria developed and applied?	Was the measurement of both exposure and outcome adequate?	Was confounding adequately controlled for?	Was the follow-up complete and adequate in duration?	Are study reports free of suggestion of selective outcome reporting?	Was the study free of other problems that put it at a high risk of bias?	Risk of bias
Agrawal 2013	U	1	U	1	1	0	High
Alonso-Espinaco 2014	0	1	1	U	1	0	High
Asmis 2011	1	U	1	U	1	0	High
Caputo 2014	1	1	1	1	1	0	High
Cetin 2012	1	1	1	1	1	1	Low
Chibaude 2011	1	1	1	1	1	1	Low
Diouf 2014	1	1	1	1	1	1	Low
Formica 2013	1	1	1	0	1	0	High
Galizia 2008	1	1	1	1	1	1	Low
Giessen 2013	1	1	1	1	1	0	High
Giessen 2014	1	1	0	U	0	0	High
Hannisdal 1994	1	1	0	1	0	0	High
He 2013	1	1	0	1	1	0	High
Koukourakis 2006	1	1	0	U	1	0	High
Koukourakis 2011	0	1	0	1	0	1	High
Lin 2006	0	1	0	1	1	0	High
Lin 2005	1	1	1	1	1	1	Low
Machida 2008	1	1	1	1	1	1	Low
Maurel 2007	1	1	0	0	1	0	High
Mekenkam 2012	1	1	1	1	1	1	Low
Philipp 2014	0	1	0	1	1	0	High
Rambach 2014	1	1	1	1	1	1	Low
Sastre 2005	1	1	1	1	1	1	Low
Scartozzi 2012	1	1	1	1	1	1	Low
Shah 2013	0	1	U	U	U	0	High
Shitara 2013	0	1	0	0	1	0	High
Suenaga 2010	1	1	U	U	1	0	High
Tol 2009	1	1	1	1	1	1	Low
Uysal 2014	1	1	0	U	1	0	High
Van Cutsem 2011	1	1	1	1	1	1	Low
Wiggers 1988	0	1	0	U	1	0	High
Yin 2014	1	1	0	0	1	0	High
The quality of included studies was assessed using the modified Cochrane Collaboration’s tool and the key criteria for the quality assessment of observational
studies recommended the Grading of Recommendations, Assessment, Development and Evaluation (GRADE) Working Group.1,2
Abbreviations : U, unclear; 0, No; 1, Yes.
References:
1. Higgins JP, Green S. Cochrane Handbook for Systematic Reviews of Interventions Version 5.0.2 [updated September 2009]. The Cochrane Collaboration;
2009
2. Schünemann H, Brozek J, Oxman A. GRADE handbook for grading quality of evidence and strength of recommendation. Version 3.2 [updated March
2009]. The GRADE Working Group; 2009.
